# Supplementary material for: Biochar Enhances Soil Resource Availability and Suppresses Microbial Metabolism Genes in the Rhizosphere of Wheat
Source: Life (Basel). 2023 Aug 31;13(9):1843. doi: 10.3390/life13091843 (PMC10533193; doi:10.3390/life13091843)
Supplement: Supplementary file 1 [file life-13-01843-s001.zip]

Archive with 1 entries (1 files):
- life-2523347-supplementary.pdf
